# Supplementary material for: Biologics in COVID-19 So Far: Systematic Review
Source: Pharmaceuticals (Basel). 2022 Jun 23;15(7):783. doi: 10.3390/ph15070783 (PMC9321859; doi:10.3390/ph15070783)
Supplement: Supplementary file 1 [file pharmaceuticals-15-00783-s001.zip]

Archive with 1 entries (1 files):
- pharmaceuticals-1658962-supplementary.pdf
